# Supplementary material for: Forecasting multidrug-resistant organisms infection trends in a Chinese tertiary hospital (2014–2024): a comparative study of SARIMA, ETS, Prophet, and NNETAR models
Source: Front Public Health. 2026 Jan 29;14:1687658. doi: 10.3389/fpubh.2026.1687658 (PMC12894405; doi:10.3389/fpubh.2026.1687658)
Supplement: Supplementary file 1 [file Data_Sheet_1.ZIP]

Archive with 2 entries (2 files):
- code.R
- __MACOSX/._code.R
