# Supplementary material for: Forecasting multidrug-resistant organisms infection trends in a Chinese tertiary hospital (2014–2024): a comparative study of SARIMA, ETS, Prophet, and NNETAR models
Source: Front Public Health. 2026 Jan 29;14:1687658. doi: 10.3389/fpubh.2026.1687658 (PMC12894405; doi:10.3389/fpubh.2026.1687658)
Supplement: Supplementary file 1 [file Data_Sheet_1.ZIP › code.R]

# NOTE:
# This script contains exploratory and alternative model specifications.
# Only the final models reported in the manuscript were used for inference.


# 加载必要库
library(readxl)
library(ggplot2)
library(lubridate)
library(dplyr)

# 读取数据
data <- read_excel("/Users/chy/Desktop/14-23感染率.xlsx")

# 将 2014.01 转换为日期格式
data <- data %>%
  mutate(
    Year = floor(Month),
    Month_num = round((Month - Year) * 100),
    Date = as.Date(sprintf("%d-%02d-01", Year, Month_num))
  )

# 绘制图形
ggplot(data, aes(x = Date, y = Infection_Rate)) +
  geom_line(color = "steelblue", size = 1) +
  geom_point(color = "darkred", size = 1.5) +
  scale_x_date(date_breaks = "1 year", date_labels = "%Y") +
  labs(x = "Year",
       y = "Infection Rate") +
  theme_minimal()
library(readxl)
library(ggplot2)
library(lubridate)
library(dplyr)

# 读取数据
data <- read_excel("/Users/chy/Desktop/14-23感染率.xlsx")

# 日期处理
data <- data %>%
  mutate(
    Year = floor(Month),
    Month_num = round((Month - Year) * 100),
    Date = as.Date(sprintf("%d-%02d-01", Year, Month_num))
  )

# 绘图
ggplot(data, aes(x = Date, y = Infection_Rate)) +
  geom_line(color = "steelblue", linewidth = 1) +     # ← 用 linewidth 替代 size
  geom_point(color = "darkred", size = 1.5) +
  scale_x_date(date_breaks = "1 year", date_labels = "%Y") +
  labs(x = "Year", y = "Infection Rate") +
  theme_minimal()
p <- ggplot(data, aes(x = Date, y = Infection_Rate)) +
  geom_line(color = "steelblue", linewidth = 1) +
  geom_point(color = "darkred", size = 1.5) +
  scale_x_date(date_breaks = "1 year", date_labels = "%Y") +
  labs(x = "Year", y = "Infection Rate") +
  theme_minimal()
ggsave("/Users/chy/Desktop/infection_rate_plot.png", 
       plot = p, 
       width = 10,    # 图像宽度（英寸）
       height = 5,    # 图像高度
       dpi = 300)     # 分辨率（300 = 打印质量）
ggsave("/Users/chy/Desktop/infection_rate_plot.pdf", 
       plot = p, 
       width = 10, 
       height = 5)
# 先把你的数据转换为 ts 对象
ts_data <- ts(data$Infection_Rate, start = c(2014, 1), frequency = 12)

# 使用 multiplicative 模式进行分解
decomp_mul <- decompose(ts_data, type = "multiplicative")

# 绘图
plot(decomp_mul)
# 构建 ts 对象（如果还没做）
ts_data <- ts(data$Infection_Rate, start = c(2014, 1), frequency = 12)

# STL 分解（使用 loess 平滑）
stl_result <- stl(ts_data, s.window = "periodic")

# 绘图
plot(stl_result)
# 打开 PNG 图形设备
png("/Users/chy/Desktop/stl_decomposition.png", width = 1200, height = 800, res = 150)

# 绘图
plot(stl_result)

# 关闭设备
dev.off()
pdf("/Users/chy/Desktop/stl_decomposition.pdf", width = 10, height = 6)

# 绘图
plot(stl_result)

# 关闭设备
dev.off()
library(forecast)

# 你已经有 ts_data（如果没有就先构建）
ts_data <- ts(data$Infection_Rate, start = c(2014, 1), frequency = 12)

# 判断需要几阶非季节性差分
ndiffs(ts_data)
nsdiffs(ts_data)
library(forecast)

# 拟合 SARIMA 模型，指定 d=1，D=0（季节性周期默认为 12）
model <- auto.arima(ts_data, d = 1, D = 0, seasonal = TRUE)

# 查看模型摘要
summary(model)
library(tseries)

# 原始序列检验（差分前）
adf.test(ts_data)
# 重新拟合模型，不做差分（d = 0）
model_nodiff <- auto.arima(ts_data, d = 0, D = 0, seasonal = TRUE)
summary(model_nodiff)
library(tseries)

# 对 ts_data 做一次差分
diff_ts <- diff(ts_data)

# 对差分后的序列进行 ADF 检验
adf.test(diff_ts)
library(forecast)

# 对一次差分后的序列画 ACF 和 PACF
ggAcf(diff_ts) + ggtitle(null)
ggPacf(diff_ts) + ggtitle(null)
# 不加 ggtitle()
p_acf <- ggAcf(diff_ts) + theme_minimal()
p_pacf <- ggPacf(diff_ts) + theme_minimal()
p_acf <- p_acf + labs(title = NULL)
p_pacf <- p_pacf + labs(title = NULL)
# 1. 差分
diff_ts <- diff(ts_data)

# 2. 去标题图形对象
library(forecast)
library(ggplot2)
p_acf <- ggAcf(diff_ts) + labs(title = NULL) + theme_minimal()
p_pacf <- ggPacf(diff_ts) + labs(title = NULL) + theme_minimal()

# 3. 保存为高清 PNG 图像到桌面
ggsave("/Users/chy/Desktop/acf_diff.png", plot = p_acf, width = 6, height = 4, dpi = 300)
ggsave("/Users/chy/Desktop/pacf_diff.png", plot = p_pacf, width = 6, height = 4, dpi = 300)
library(forecast)
library(tseries)
library(dplyr)
# ----------------------------------------
# 1. 载入必要包
# ----------------------------------------
library(forecast)   # ggAcf, ggPacf
library(patchwork)  # 用于拼接 ggplot 图
library(ggplot2)

# ----------------------------------------
# 2. 生成 ACF 与 PACF 图
# ----------------------------------------
p_acf  <- ggAcf(diff_ts, lag.max = 36) +
  labs(title = "ACF of Differenced Series") +
  theme_minimal()

p_pacf <- ggPacf(diff_ts, lag.max = 36) +
  labs(title = "PACF of Differenced Series") +
  theme_minimal()

# ----------------------------------------
# 3. 拼接图形
# ----------------------------------------
combined_plot <- p_acf + p_pacf + plot_layout(ncol = 2)

# ----------------------------------------
# 4. 保存为高清 PNG
# ----------------------------------------
ggsave(
  filename = "/Users/chy/Desktop/Diff_ACF_PACF.png",  # 修改为你的保存路径
  plot     = combined_plot,
  width    = 10,      # 英寸
  height   = 4.5,     # 英寸
  dpi      = 300
)

# 确保你的 ts_data 存在，频率=12（已做）
# ts_data <- ts(..., frequency = 12)

# 自定义你要尝试的模型结构
model_list <- list(
  c(0,1,1, 0,1,0),   # SARIMA(0,1,1)(0,1,0)[12]
  c(0,1,1, 1,1,2),
  c(1,0,1, 0,1,0),
  c(1,0,1, 0,1,1),
  c(1,0,1, 1,1,1),
  c(2,0,2, 0,1,0),
  c(2,0,2, 0,1,2),
  c(3,0,0, 0,1,0)
)

# 创建空结果表
results <- data.frame()

# 循环尝试每个模型结构
for (params in model_list) {
  p <- params[1]; d <- params[2]; q <- params[3]
  P <- params[4]; D <- params[5]; Q <- params[6]
  
  model <- tryCatch(
    Arima(ts_data, order = c(p,d,q), seasonal = list(order = c(P,D,Q), period = 12)),
    error = function(e) NULL
  )
  
  if (!is.null(model)) {
    acc <- accuracy(model)
    lb_test <- Box.test(residuals(model), lag = 20, type = "Ljung-Box", fitdf = p+q+P+Q)
    
    results <- rbind(results, data.frame(
      Model = paste0("SARIMA(", p, ",", d, ",", q, ")(", P, ",", D, ",", Q, ")[12]"),
      AIC = AIC(model),
      BIC = BIC(model),
      RMSE = acc[1, "RMSE"],
      MAPE = acc[1, "MAPE"],
      Ljung_Box_Stat = round(lb_test$statistic, 2),
      DF = lb_test$parameter,
      Ljung_Box_p = round(lb_test$p.value, 3)
    ))
  }
}

# 查看结果
print(results)
write.csv(results, "/Users/chy/Desktop/sarima_model_comparison.csv", row.names = FALSE)
library(forecast)

# 拟合模型
fit_sarima212 <- Arima(ts_data, order = c(2, 1, 2), seasonal = list(order = c(0, 1, 1), period = 12))

# 查看结果
summary(fit_sarima212)

# 模型诊断
checkresiduals(fit_sarima212)
# 提取性能指标
aic_212 <- AIC(fit_sarima212)
bic_212 <- BIC(fit_sarima212)
rmse_212 <- accuracy(fit_sarima212)["Training set", "RMSE"]
mape_212 <- accuracy(fit_sarima212)["Training set", "MAPE"]

# Ljung-Box 检验
lb_test <- Box.test(residuals(fit_sarima212), lag = 20, type = "Ljung-Box", fitdf = 4)  # df = AR+MA
lb_stat <- lb_test$statistic
lb_p <- lb_test$p.value

# 打印结果
cat("AIC =", aic_212, "\n")
cat("BIC =", bic_212, "\n")
cat("RMSE =", rmse_212, "\n")
cat("MAPE =", mape_212, "\n")
cat("Ljung-Box:", "stat =", lb_stat, "p-value =", lb_p, "\n")
library(forecast)
library(tseries)
library(dplyr)
library(broom)      # tidy() 方便提取系数
library(officer)    # 写 Word
library(flextable)  # 美化 Word 表格

#-------------------------------
# 1) 定义你的原始时间序列 ts_data
#-------------------------------
# ts_data <- ts(..., frequency = 12)

#-------------------------------
# 2) 枚举候选模型 (p,d,q)(P,D,Q)
#-------------------------------
models <- list(
  c(0,1,1, 0,1,0),
  c(0,1,1, 1,1,2),
  c(1,0,1, 0,1,0),
  c(1,0,1, 0,1,1),
  c(1,0,1, 1,1,1),
  c(2,0,2, 0,1,0),
  c(2,0,2, 0,1,2),
  c(3,0,0, 0,1,0),
  c(2,1,2, 0,1,1)   # 你的最佳模型
)

# 存放结果
all_res <- list()

#-------------------------------
# 3) 循环拟合并提取指标
#-------------------------------
for (par in models) {
  p <- par[1]; d <- par[2]; q <- par[3]
  P <- par[4]; D <- par[5]; Q <- par[6]
  
  fit <- tryCatch(
    Arima(ts_data,
          order = c(p,d,q),
          seasonal = list(order = c(P,D,Q), period = 12)),
    error = function(e) NULL)
  
  if (!is.null(fit)) {
    # 系数与标准误
    coefs <- tidy(fit)             # term / estimate / std.error
    coefs$p.value <- 2*pnorm(-abs(coefs$estimate / coefs$std.error))
    
    # 选出你关心的系数（常数、AR1、MA1、SAR1、SMA1、SMA2 …）
    want <- c("intercept","ar1","ar2","ma1","ma2","sar1","sma1","sma2")
    cf <- setNames(rep(NA,length(want)), want)
    pv <- cf
    
    for (w in want) {
      idx <- match(w, coefs$term)
      if (!is.na(idx)) {
        cf[w] <- round(coefs$estimate[idx], 4)
        pv[w] <- sprintf("%.3f", coefs$p.value[idx])
      }
    }
    
    # 误差指标
    acc <- accuracy(fit)
    
    # Ljung-Box
    lb <- Box.test(residuals(fit), lag = 20,
                   type = "Ljung-Box",
                   fitdf = p+q+P+Q)
    
    all_res[[length(all_res)+1]] <-
      data.frame(
        Model = sprintf("SARIMA(%d,%d,%d)(%d,%d,%d)[12]", p,d,q,P,D,Q),
        Constant = cf["intercept"],  Const_p = pv["intercept"],
        AR1 = cf["ar1"],             AR1_p = pv["ar1"],
        AR2 = cf["ar2"],             AR2_p = pv["ar2"],
        MA1 = cf["ma1"],             MA1_p = pv["ma1"],
        MA2 = cf["ma2"],             MA2_p = pv["ma2"],
        SAR1 = cf["sar1"],           SAR1_p = pv["sar1"],
        SMA1 = cf["sma1"],           SMA1_p = pv["sma1"],
        SMA2 = cf["sma2"],           SMA2_p = pv["sma2"],
        AIC  = round(AIC(fit),2),
        BIC  = round(BIC(fit),2),
        RMSE = round(acc[1,"RMSE"],4),
        MAPE = round(acc[1,"MAPE"],2),
        LjungQ = round(lb$statistic,2),
        DF     = lb$parameter,
        LjungP = round(lb$p.value,3)
      )
  }
}

# 合并为数据框
tbl <- bind_rows(all_res)

#-------------------------------
# 4) 导出到 Word
#-------------------------------
doc <- read_docx()
doc <- body_add_flextable(doc,
                          flextable(tbl) |> autofit())
print(doc, target = "SARIMA_Model_Comparison_full.docx")
library(forecast)

# ts_data 为你的月度时间序列
best_auto <- auto.arima(
  ts_data,
  seasonal   = TRUE,     # 开启季节性
  stepwise   = FALSE,    # 禁用逐步搜索 → 遍历更全面
  approximation = FALSE, # 精确计算 AIC
  D = 1,                 # 你已确定季节差分 D=1
  max.p = 3, max.q = 3,  # 可自行加大搜索上限
  max.P = 2, max.Q = 2,
  max.order = 8          # p+q+P+Q 不超过 8，可调整
)

summary(best_auto)
best_auto <- auto.arima(
  ts_data,
  stepwise      = FALSE,   # 关闭步进 → 穷举网格
  approximation = FALSE,   # 精确极大似然
  D = 1,                  # 强制季节差分 1
  max.order = 8           # 允许更大 p+q+P+Q
)
summary(best_auto)
auto.arima(ts_data,
           stepwise = FALSE,
           approximation = FALSE,
           max.p = 2, max.q = 2,
           max.P = 1, max.Q = 1,
           D = 1, trace = TRUE)
library(forecast)
library(ggplot2)

# 1. 取出残差
resid_sar <- residuals(fit_sarima212)

# ──────────────────────────────────────────────
# 2. 密度直方图 + 正态密度曲线
# ──────────────────────────────────────────────
p_hist <- ggplot(data.frame(resid = resid_sar), aes(x = resid)) +
  geom_histogram(aes(y = ..density..), bins = 15,
                 colour = "black", fill = "lightblue") +
  geom_density(colour = "red", linewidth = 1) +
  labs(title = "Residual Density Histogram",
       x = "Residuals", y = "Density") +
  theme_minimal()

# 3. 正态 Q-Q 图
p_qq <- ggplot(data.frame(sample = resid_sar), aes(sample = sample)) +
  stat_qq(colour = "blue") +
  stat_qq_line(colour = "red", linewidth = 1) +
  labs(title = "Normal Q–Q Plot of Residuals") +
  theme_minimal()

# 4. 同时显示
print(p_hist)
print(p_qq)
library(forecast)
library(ggplot2)

# 取残差
resid_sar <- residuals(fit_sarima212)

# ── 1. 密度直方图 + 正态密度曲线 ──
p_hist <- ggplot(data.frame(resid = resid_sar), aes(x = resid)) +
  geom_histogram(
    aes(y = after_stat(density)),   # <- 新写法
    bins = 15,
    colour = "black",
    fill = "lightblue"
  ) +
  geom_density(colour = "red", linewidth = 1) +
  labs(
    title = "Residual Density Histogram",
    x = "Residuals", y = "Density"
  ) +
  theme_minimal()

# ── 2. 正态 Q–Q 图 ──
p_qq <- ggplot(data.frame(sample = resid_sar), aes(sample = sample)) +
  stat_qq(colour = "blue") +
  stat_qq_line(colour = "red", linewidth = 1) +
  labs(title = "Normal Q–Q Plot of Residuals") +
  theme_minimal()

# 显示
print(p_hist)
print(p_qq)
library(forecast)
library(ggplot2)
library(dplyr)

## ───────────────────────────────
##  1. 2024 实测值向量
## ───────────────────────────────
act2024 <- c(0.2113, 0.2661, 0.1760, 0.2604,
             0.2220, 0.1432, 0.1768, 0.2224,
             0.2324, 0.1926, 0.2065, 0.2179)

## ───────────────────────────────
##  2. 若 ts_data 里仅含 2014-2023，
##     先把 2024 实测值补到同一 ts
## ───────────────────────────────
ts_full <- ts(c(as.numeric(ts_data), act2024),
              start = c(2014, 1), frequency = 12)

## ───────────────────────────────
##  3. 预测 2024（12 步）
## ───────────────────────────────
fc <- forecast(fit_sarima212, h = 12, level = 95)

## ───────────────────────────────
##  4. 整理成长格式数据框
## ───────────────────────────────
time_idx <- seq(as.Date("2014-01-01"), by = "month",
                length.out = length(ts_full))

df <- data.frame(
  Date    = time_idx,
  Actual  = as.numeric(ts_full)
) |>
  mutate(Fitted = c(fitted(fit_sarima212), rep(NA, 12)),
         Pred   = c(rep(NA, length(ts_full) - 12), fc$mean),
         Lo95   = c(rep(NA, length(ts_full) - 12), fc$lower[,"95%"]),
         Hi95   = c(rep(NA, length(ts_full) - 12), fc$upper[,"95%"])
  )

## ───────────────────────────────
##  5. 绘图
## ───────────────────────────────
p <- ggplot(df, aes(x = Date)) +
  geom_line(aes(y = Actual, colour = "Actual"),  linewidth = 1) +
  geom_line(aes(y = Fitted, colour = "Fitted"),  linewidth = 1) +
  geom_line(aes(y = Pred,   colour = "Pred"),    linewidth = 1) +
  geom_ribbon(aes(ymin = Lo95, ymax = Hi95),
              fill = "purple", alpha = 0.2, linetype = 2) +
  scale_colour_manual(values = c(
    "Actual" = "red",
    "Fitted" = "forestgreen",
    "Pred"   = "steelblue")) +
  geom_vline(xintercept = as.Date("2023-12-15"),
             linewidth  = 1.1) +
  labs(y = "Infection Rate",
       colour = NULL) +
  theme_minimal(base_size = 13) +
  theme(legend.position = "right")

print(p)

## ───────────────────────────────
##  6. 导出高清 PNG
## ───────────────────────────────
ggsave("/Users/chy/Desktop/SARIMA_Forecast_2024.png",
       plot   = p,
       width  = 10,
       height = 5,
       dpi    = 300)
ggplot(df, aes(x = Date)) +
  geom_line(aes(y = Actual, colour = "Actual"), linewidth = 1) +
  geom_line(aes(y = Fitted, colour = "Fitted"), linewidth = 1, na.rm = TRUE) +
  geom_line(aes(y = Pred, colour = "Pred"), linewidth = 1, na.rm = TRUE) +
  geom_ribbon(aes(ymin = Lo95, ymax = Hi95, fill = "95% CI"), alpha = 0.3) +
  geom_vline(xintercept = as.Date("2024-01-01"), color = "black", linewidth = 1) +
  scale_color_manual(
    name = NULL,
    values = c("Actual" = "red", "Fitted" = "green", "Pred" = "blue")
  ) +
  scale_fill_manual(
    name = NULL,
    values = c("95% CI" = "purple")
  ) +
  scale_x_date(date_breaks = "1 year", date_labels = "%Y") +
  labs(y = "Infection Rate", x = "Date") +
  theme_minimal() +
  theme(legend.position = "right")
# 设置文件名和尺寸
ggsave(
  filename = "infection_rate_prediction.png",   # 文件名
  plot = last_plot(),                          # 保存最后一个图
  width = 10, height = 6,                      # 图像尺寸（英寸）
  dpi = 300                                    # 分辨率
)
filename = "/Users/chy/Desktop/infection_rate_prediction.png"
ggsave(
  filename = "/Users/chy/Desktop/infection_rate_prediction.png",
  plot = last_plot(),
  width = 10,
  height = 6,
  dpi = 300
)
# 若已经按示例创建了 pred_tbl
print(pred_tbl)          # 直接在控制台查看

# 如果忘了 pred_tbl 变量名，可用：
View(pred_tbl)           # RStudio 用表格窗口查看
library(forecast)

# 1) 用你已经拟合好的模型对象 —— 名字如果不是 fit_sarima212，请替换
fc_2024 <- forecast(fit_sarima212, h = 12, level = c(80, 95))

# 2) 组织成数据框
pred_tbl <- data.frame(
  Month = seq(as.Date("2024-01-01"), by = "month", length.out = 12),
  Point_Forecast = as.numeric(fc_2024$mean),
  Lo80 = as.numeric(fc_2024$lower[, "80%"]),
  Hi80 = as.numeric(fc_2024$upper[, "80%"]),
  Lo95 = as.numeric(fc_2024$lower[, "95%"]),
  Hi95 = as.numeric(fc_2024$upper[, "95%"])
)

# 3) 查看结果
print(pred_tbl)
# 提取 Point_Forecast 列
pred_values <- pred_tbl$Point_Forecast

# 查看
print(pred_values)
write.csv(data.frame(Point_Forecast = pred_values),
          "/Users/chy/Desktop/Forecast2024_PointOnly.csv",
          row.names = FALSE)
library(forecast)
library(tseries)
library(openxlsx)   # 如只要 CSV，可省

# ───────────────────────────────
# 1. 拟合 ETS 模型（自动选择误差/趋势/季节类型）
# ───────────────────────────────
ets_fit <- ets(ts_data, allow.multiplicative.trend = TRUE)
summary(ets_fit)          # 查看模型类型，如 ETS(M,A,M)

# ───────────────────────────────
# 2. 预测 2024 年 12 个月
# ───────────────────────────────
ets_fc <- forecast(ets_fit, h = 12, level = c(80, 95))
print(pred_values)
# 点预测 + 区间整理
ets_tbl <- data.frame(
  Month = seq(as.Date("2024-01-01"), by = "month", length.out = 12),
  ETS_Point = as.numeric(ets_fc$mean),
  ETS_Lo80  = as.numeric(ets_fc$lower[, "80%"]),
  ETS_Hi80  = as.numeric(ets_fc$upper[, "80%"]),
  ETS_Lo95  = as.numeric(ets_fc$lower[, "95%"]),
  ETS_Hi95  = as.numeric(ets_fc$upper[, "95%"])
)
ets_pred <- as.numeric(ets_fc$mean)
print(ets_pred)
# ───────────────────────────────
# 3. 误差度量 (基于 2024 实测值 act2024)
# ───────────────────────────────
act2024 <- c(0.2113,0.2661,0.1760,0.2604,0.2220,0.1432,
             0.1768,0.2224,0.2324,0.1926,0.2065,0.2179)

cat(sprintf("ETS 2024 误差: RMSE = %.4f, MAE = %.4f, MAPE = %.2f%%, MASE = %.4f, sMAPE = %.2f%%\n",
            rmse_ets, mae_ets, mape_ets, mase_ets, smape_ets))

# ───────────────────────────────
# 4. 残差诊断
# ───────────────────────────────
checkresiduals(ets_fit)                # ACF + Ljung-Box
shapiro.test(residuals(ets_fit))       # 正态性（n < 5000）

# ───────────────────────────────
# 5. 保存预测与误差
# ───────────────────────────────
# 合并 2024 实测与预测
out_full <- data.frame(
  Month = ets_tbl$Month,
  Actual = act2024,
  ETS_Point = ets_tbl$ETS_Point,
  SARIMA_Point = pred_tbl$Point_Forecast   # 若 pred_tbl 在环境中
)

write.xlsx(list(
  "ETS_Forecast" = ets_tbl,
  "Comparison"   = out_full
), "/Users/chy/Desktop/ETS_2024_Forecast.xlsx", overwrite = TRUE)

# （或）write.csv(ets_tbl, "ETS_Forecast.csv", row.names = FALSE)
# ────────────────────────────
# 0. 安装 & 加载 Prophet
# ────────────────────────────
if (!requireNamespace("prophet", quietly = TRUE)) {
  install.packages("prophet")    # CRAN 版本
}
library(prophet)

# ────────────────────────────
# 1. 构造 Prophet 数据框
# ────────────────────────────
df_prophet <- data.frame(
  ds = seq(as.Date("2014-01-01"), by = "month", length.out = length(ts_data)),
  y  = as.numeric(ts_data)
)

# ────────────────────────────
# 2. 拟合 Prophet
# ────────────────────────────
m <- prophet(df_prophet,
             seasonality.mode = "multiplicative",   # 月度感染率常用乘法季节
             yearly.seasonality = TRUE,
             weekly.seasonality = FALSE,
             daily.seasonality  = FALSE)

# ────────────────────────────
# 3. 生成 2024 年 12 步未来日期
# ────────────────────────────
future <- make_future_dataframe(m, periods = 12, freq = "month")
fc_prophet <- predict(m, future)

# 只取 2024 部分
fc_2024_prophet <- tail(fc_prophet, 12)[, c("ds", "yhat", "yhat_lower", "yhat_upper")]
# 只提取 yhat 这一列（预测值）
prophet_pred <- fc_2024_prophet$yhat
print(prophet_pred)

# ────────────────────────────
# 4. 误差计算 (对比实测 2024)
# ────────────────────────────
act2024 <- c(0.2113,0.2661,0.1760,0.2604,0.2220,0.1432,
             0.1768,0.2224,0.2324,0.1926,0.2065,0.2179)

rmse_prophet <- sqrt(mean((fc_2024_prophet$yhat - act2024)^2))
mae_prophet  <- mean(abs(fc_2024_prophet$yhat - act2024))
mape_prophet <- mean(abs(fc_2024_prophet$yhat - act2024) / act2024) * 100
# Prophet 指标计算
rmse_prophet <- sqrt(mean((fc_2024_prophet$yhat - act2024)^2))
mae_prophet  <- mean(abs(fc_2024_prophet$yhat - act2024))
mape_prophet <- mean(abs(fc_2024_prophet$yhat - act2024) / act2024) * 100

# 新增
smape_prophet <- mean(2 * abs(fc_2024_prophet$yhat - act2024) /
                        (abs(act2024) + abs(fc_2024_prophet$yhat))) * 100

# 计算 MASE
mae_naive <- mean(abs(diff(train_data)))   # naive baseline误差
mase_prophet <- mae_prophet / mae_naive


cat(sprintf("Prophet 2024 误差:  RMSE = %.4f,  MAE = %.4f,  MAPE = %.2f%%\n",
            rmse_prophet, mae_prophet, mape_prophet))

# ────────────────────────────
# 5. 绘图（与实际值对比）
# ────────────────────────────
library(ggplot2)

plot_df <- data.frame(
  ds  = fc_2024_prophet$ds,
  Actual = act2024,
  Prophet = fc_2024_prophet$yhat,
  Lo95 = fc_2024_prophet$yhat_lower,
  Hi95 = fc_2024_prophet$yhat_upper
)

ggplot(plot_df, aes(x = ds)) +
  geom_line(aes(y = Actual, colour = "Actual"), linewidth = 1) +
  geom_line(aes(y = Prophet, colour = "Prophet"), linewidth = 1) +
  geom_ribbon(aes(ymin = Lo95, ymax = Hi95, fill = "95% CI"), alpha = 0.25) +
  scale_colour_manual(values = c("Actual" = "red", "Prophet" = "blue")) +
  scale_fill_manual(values  = c("95% CI" = "purple"), name = NULL) +
  labs(title = "Prophet Forecast vs. Actual (2024)",
       x = "Month", y = "Infection Rate", colour = NULL) +
  scale_x_date(date_breaks = "1 month", date_labels = "%b") +
  theme_minimal() +
  theme(legend.position = "right")

# ────────────────────────────
# 6. (可选) 导出预测表格
# ────────────────────────────
# openxlsx::write.xlsx(fc_2024_prophet,
#                      "/Users/chy/Desktop/Prophet_2024_Forecast.xlsx")
df_prophet$ds <- as.Date(df_prophet$ds)

df_prophet <- data.frame(
  ds = seq(as.Date("2014-01-01"), by = "month", length.out = length(ts_data)),
  y  = as.numeric(ts_data)
)

# 2. 拟合
m <- prophet(df_prophet,
             seasonality.mode = "multiplicative",
             yearly.seasonality = TRUE,
             weekly.seasonality = FALSE,
             daily.seasonality  = FALSE)

# 3. 手动生成未来 12 个月日期（Date 类型）
future_dates <- data.frame(
  ds = seq(as.Date("2024-01-01"), by = "month", length.out = 12)
)

# 4. 预测
fc_prophet <- predict(m, future_dates)
# 若尚未加载
library(prophet)
library(ggplot2)

# 1. 构造 Prophet 格式数据（假设 ts_data 是你的训练数据：2014-01 到 2023-12）
df_prophet <- data.frame(
  ds = seq(as.Date("2014-01-01"), by = "month", length.out = length(ts_data)),
  y  = as.numeric(ts_data)
)

# 2. 强制确保 ds 是 Date 类型
df_prophet$ds <- as.Date(df_prophet$ds)

# 3. 拟合模型
m <- prophet(df_prophet,
             seasonality.mode = "multiplicative",
             yearly.seasonality = TRUE,
             weekly.seasonality = FALSE,
             daily.seasonality = FALSE)

# 4. 生成未来 12 月
future <- data.frame(ds = seq(as.Date("2024-01-01"), by = "month", length.out = 12))

# 5. 预测
forecast <- predict(m, future)

# 6. 提取预测值
pred_prophet <- forecast[, c("ds", "yhat", "yhat_lower", "yhat_upper")]

# 7. 实际值（2024）
act2024 <- c(0.2113,0.2661,0.1760,0.2604,0.2220,0.1432,
             0.1768,0.2224,0.2324,0.1926,0.2065,0.2179)

# 8. 误差计算
rmse <- sqrt(mean((pred_prophet$yhat - act2024)^2))
mae  <- mean(abs(pred_prophet$yhat - act2024))
mape <- mean(abs(pred_prophet$yhat - act2024) / act2024) * 100
# 8. 误差计算
rmse <- sqrt(mean((pred_prophet$yhat - act2024)^2))
mae  <- mean(abs(pred_prophet$yhat - act2024))
mape <- mean(abs(pred_prophet$yhat - act2024) / act2024) * 100

# 新增：sMAPE
smape <- mean(2 * abs(pred_prophet$yhat - act2024) /
                (abs(act2024) + abs(pred_prophet$yhat) + 1e-8)) * 100

library(forecast)

# 1) 确保数据都是数值向量/ts
yhat <- as.numeric(pred_prophet$yhat)          # 预测值
y    <- as.numeric(act2024)                    # 实际值（2024）
# 训练序列（2014–2023）；如果你有 ts 对象 ts_data，直接取窗口：
train_ts <- window(ts_data, end = c(2023, 12)) # ts(月频), frequency(train_ts)=12

# 2) 指标
rmse  <- sqrt(mean((yhat - y)^2, na.rm = TRUE))
mae   <- mean(abs(yhat - y), na.rm = TRUE)
mape  <- mean(abs((yhat - y)/(y + 1e-8)), na.rm = TRUE) * 100
smape <- mean(2*abs(yhat - y)/(abs(y) + abs(yhat) + 1e-8), na.rm = TRUE) * 100

# 3) 用季节性 naive（snaive）得到 in-sample 残差的 MAE 作为 MASE 的分母
#    月度数据 → 季节周期=12
mae_naive <- mean(abs(residuals(snaive(train_ts))), na.rm = TRUE)
mase <- mae / mae_naive

cat("RMSE =", rmse,
    " MAE =", mae,
    " MAPE =", mape,
    " sMAPE =", smape,
    " MASE =", mase, "\n")


# 9. 可视化（对比图）
df_plot <- data.frame(
  Month = pred_prophet$ds,
  Actual = act2024,
  Forecast = pred_prophet$yhat,
  Lo = pred_prophet$yhat_lower,
  Hi = pred_prophet$yhat_upper
)

ggplot(df_plot, aes(x = Month)) +
  geom_line(aes(y = Actual, color = "Actual"), linewidth = 1) +
  geom_line(aes(y = Forecast, color = "Forecast"), linewidth = 1) +
  geom_ribbon(aes(ymin = Lo, ymax = Hi), alpha = 0.3, fill = "skyblue") +
  scale_color_manual(values = c("Actual" = "red", "Forecast" = "blue")) +
  labs(title = "Prophet Forecast vs Actual (2024)",
       x = "Month", y = "Infection Rate", color = "") +
  theme_minimal()
# 假设你已经训练好 prophet 模型，变量名为 m
# 并使用 make_future_dataframe() 和 predict() 得到预测数据：forecast

# Prophet预测图（图含趋势和预测区间）
prophet_plot <- plot(m, forecast) +
  ggtitle("Prophet 模型拟合与预测结果") +
  xlab("年份") + ylab("感染率")

# Prophet自动生成成分图（趋势、季节性）
components_plot <- prophet_plot_components(m, forecast)

# 保存图（如果你使用 RStudio，建议分两步导出）
ggsave("Prophet_components_plot.png", plot = components_plot, width = 10, height = 8, dpi = 300)
components <- prophet_plot_components(m, forecast)
ggsave("Prophet_components_trend.png",
       plot  = components[[1]],   # 第 1 张通常是趋势
       width = 8, height = 4, dpi = 300)
# 月份（字符型）和感染率
obs_2024 <- data.frame(
  ds = seq(as.Date("2024-01-01"), by = "month", length.out = 12),
  y = c(0.2113, 0.2661, 0.1760, 0.2604, 0.2220, 0.1432,
        0.1768, 0.2224, 0.2324, 0.1926, 0.2065, 0.2179)
)

library(ggplot2)

p <- ggplot(plot_df, aes(x = ds)) +
  # 95% 置信区间
  geom_ribbon(aes(ymin = yhat_lower, ymax = yhat_upper),
              fill = "steelblue", alpha = 0.25) +
  # 预测曲线
  geom_line(aes(y = yhat), colour = "blue", size = 1) +
  # 黑点为观测值
  geom_point(aes(y = y), colour = "black", size = 2) +
  labs(title = "Prophet Forecast of MDRO Infection Rate (2024)",
       x = "Month", y = "Infection Rate") +
  theme_minimal()
library(readxl)
library(dplyr)
library(lubridate)

# 读取数据（请将路径替换为你的文件路径）
raw_data <- read_excel("~/Desktop/14-23感染率.xlsx")

# 假设你的表格有两列：Month 和 Infection_Rate
df_raw <- raw_data %>%
  rename(ds = Month, y = Infection_Rate) %>%   # 重命名为 Prophet 所需格式
  mutate(ds = as.Date(ds))                    # 确保日期格式为 Date 类型

library(prophet)

m <- prophet(df_raw)  # df_raw 是你准备好的数据框，包含 ds 和 y 列
future <- make_future_dataframe(m, periods = 12, freq = "month")
forecast <- predict(m, future)

# 假设你已经建好模型 m，并预测得到了 forecast
forecast <- predict(m, future)

# 绘图
prophet_plot <- plot(m, forecast) +
  ggplot2::labs(x = "Years", y = "Incidence (/100,000)") +
  ggplot2::theme_minimal()

# 如果你还想保存：
ggplot2::ggsave("prophet_forecast_plot.png", plot = prophet_plot, width = 8, height = 4.5, dpi = 300)
future   <- make_future_dataframe(m, periods = 12, freq = "month")
forecast <- predict(m, future)
plot(m, forecast)             # 一键自动生成阴影+蓝线+黑点
hlibrary(dplyr)
library(ggplot2)
library(prophet)
library(ggplot2)

# ── 生成 Prophet 成分分解图 ──────────────────────────────
components_plot <- prophet_plot_components(m, forecast)

# 预览
print(components_plot)
library(prophet)
library(patchwork)   # 用于拼接 ggplot
library(ggplot2)

# 假设 m 已训练，forecast 已生成
# components_plot 是一个由若干 ggplot 对象组成的 list
components_plot <- prophet_plot_components(m, forecast)

# 纵向拼接所有组件（trend + yearly + weekly…）
combined_plot <- wrap_plots(components_plot, ncol = 1)

# 预览
print(combined_plot)

# 保存为高清 PNG
ggsave(
  filename = "Prophet_components_all.png",  # 修改保存路径
  plot     = combined_plot,
  width    = 8,    # 英寸
  height   = 10,   # 英寸，根据组件多少可调
  dpi      = 300
)

# ── 保存为高清 PNG ───────────────────────────────────────
ggsave(
  filename = "Prophet_components.png",  # 修改为需要的路径
  plot     = components_plot,
  width    = 10,   # 英寸
  height   = 8,    # 英寸
  dpi      = 300
)


library(lubridate)

# 假设原始列名叫 Month (数值型)，感染率列叫 Infection_Rate
df_raw <- raw_data %>%
  mutate(
    Year  = floor(Month),                 # 2014.01 -> 2014
    Month_num = round((Month - Year) * 100),  # 2014.01 -> 1
    ds = as.Date(sprintf("%04d-%02d-01", Year, Month_num))  # "2014-01-01"
  ) %>%
  group_by(ds) %>%                        # 每月只有一行
  summarise(y = mean(Infection_Rate, na.rm = TRUE)) %>%
  ungroup()
head(df_raw)
#          ds     y
# 1 2014-01-01 0.312
# 2 2014-02-01 0.285


library(forecast)

# ───────────────────────────────
# 1. 拟合 NNETAR
# ───────────────────────────────
# repeats = 50 提高稳定性；p/P 自动取最佳
set.seed(123)                         # 保证可重复
nnet_fit <- nnetar(ts_data, repeats = 50)

summary(nnet_fit)    # 查看隐层节点数，p, P 等信息

# ───────────────────────────────
# 2. 预测 2024（12 步）
# ───────────────────────────────
nnet_fc <- forecast(nnet_fit, h = 12, level = c(80, 95))

# ───────────────────────────────
# 3. 误差计算（与 2024 实测对比）
# ───────────────────────────────
pred_nnet <- as.numeric(nnet_fc$mean)

rmse_nnet <- sqrt(mean((pred_nnet - act2024)^2))
mae_nnet  <- mean(abs(pred_nnet - act2024))
mape_nnet <- mean(abs(pred_nnet - act2024) / act2024) * 100

cat(sprintf("NNETAR 2024 误差:\nRMSE = %.4f\nMAE  = %.4f\nMAPE = %.2f%%\n",
            rmse_nnet, mae_nnet, mape_nnet))
# 误差计算
rmse_nnet <- sqrt(mean((pred_nnet - act2024)^2))
mae_nnet  <- mean(abs(pred_nnet - act2024))
mape_nnet <- mean(abs(pred_nnet - act2024) / act2024) * 100

# 新增：sMAPE
smape_nnet <- mean(2 * abs(pred_nnet - act2024) /
                     (abs(act2024) + abs(pred_nnet) + 1e-8)) * 100

# 新增：MASE (基准 = 季节 naive，月度序列 lag=12)
mae_naive <- mean(abs(diff(as.numeric(train_data), lag = 12)), na.rm = TRUE)
mase_nnet <- mae_nnet / mae_naive

# 一行输出
cat(sprintf("NNETAR 2024 误差:\nRMSE = %.4f\nMAE = %.4f\nMAPE = %.2f%%\nsMAPE = %.2f%%\nMASE = %.4f\n",
            rmse_nnet, mae_nnet, mape_nnet, smape_nnet, mase_nnet))
str(train_data)

# （可选）预测表保存
nnet_tbl <- data.frame(
  Month = seq(as.Date("2024-01-01"), by = "month", length.out = 12),
  Point_Forecast = pred_nnet,
  Lo95 = as.numeric(nnet_fc$lower[, "95%"]),
  Hi95 = as.numeric(nnet_fc$upper[, "95%"])
)
# write.csv(nnet_tbl, "/Users/chy/Desktop/NNETAR_2024_Forecast.csv", row.names = FALSE)
# ─────────────────────────────────────────
# 1. 数据准备
# ─────────────────────────────────────────
library(readxl)
library(forecast)
library(ggplot2)

# 读取原始 Excel（示例路径，请修改）
raw <- read_excel("~/Desktop/14-23感染率.xlsx")

# 假设表格有 Month (2014.01 这种格式) 和 Infection_Rate 两列
df <- raw |>
  mutate(
    Year       = floor(Month),
    Month_num  = round((Month - Year) * 100),
    ds         = as.Date(sprintf("%04d-%02d-01", Year, Month_num)),
    y          = as.numeric(Infection_Rate)
  ) |>
  arrange(ds)

# 构造月度时间序列对象
ts_data <- ts(df$y, start = c(2014, 1), frequency = 12)

# ─────────────────────────────────────────
# 2. 拟合 ETS 模型
# ─────────────────────────────────────────
ets_fit <- ets(ts_data)      # 自动选择最佳 ETS 结构
print(summary(ets_fit))      # 查看模型类型、AIC 等

# ─────────────────────────────────────────
# 3. 残差诊断
# ─────────────────────────────────────────
checkresiduals(ets_fit)      # Ljung-Box + ACF 图
shapiro.test(residuals(ets_fit))  # 正态性检验

# ─────────────────────────────────────────
# 4. 预测 2024 年 12 个月
# ─────────────────────────────────────────
ets_fc <- forecast(ets_fit, h = 12)

# 预测图
autoplot(ets_fc) +
  labs(title = "ETS Model Forecast for 2024",
       x = "Year", y = "Infection Rate")

# ─────────────────────────────────────────
# 5. 若已有 2024 实际值，计算误差指标
# ─────────────────────────────────────────
# 将 2024 实际感染率写入向量 actual_2024
actual_2024 <- c(0.2113, 0.2661, 0.1760, 0.2604, 0.2220, 0.1432,
                 0.1768, 0.2224, 0.2324, 0.1926, 0.2065, 0.2179)

# 评估预测误差
pred_df <- data.frame(
  Month = seq(as.Date("2024-01-01"), by = "month", length.out = 12),
  Forecast = as.numeric(ets_fc$mean),
  Actual = actual_2024
)
pred_df$Error <- pred_df$Actual - pred_df$Forecast
pred_df$APE   <- abs(pred_df$Error) / pred_df$Actual * 100

rmse <- sqrt(mean(pred_df$Error^2))
mae  <- mean(abs(pred_df$Error))
mape <- mean(pred_df$APE)
mase_ets  <- mean(abs(ets_tbl$ETS_Point - act2024)) / mean(abs(diff(act2024)))
smape_ets <- mean(2 * abs(ets_tbl$ETS_Point - act2024) / (abs(act2024) + abs(ets_tbl$ETS_Point))) * 100
cat(sprintf("ETS 2024 误差: RMSE = %.4f, MAE = %.4f, MAPE = %.2f%%, MASE = %.4f, sMAPE = %.2f%%\n",
            rmse_ets, mae_ets, mape_ets, mase_ets, smape_ets))

cat("RMSE =", round(rmse, 4), "\n")
cat("MAE  =", round(mae, 4), "\n")
cat("MAPE =", round(mape, 2), "%\n")

# ─────────────────────────────────────────
# 6. 保存预测图（可选）
# ─────────────────────────────────────────
ggsave("ETS_Forecast_2024.png",
       plot  = last_plot(),
       width = 8, height = 4, dpi = 300)
# 假设你的 NNETAR 对象叫 nnet_fit
nnet_fit$p        # 非季节性滞后阶数
nnet_fit$P        # 季节性滞后阶数
nnet_fit$size     # 隐藏层神经元个数
nnet_fit$method   # 模型说明（应为 "NNAR(p,P,m)" 格式）
resid_vals  <- residuals(nnet_fit)    # 残差
fitted_vals <- fitted(nnet_fit)       # 拟合值
library(forecast)

# nnet_fit 是已训练好的 NNAR(11,1,6)[12] 模型
# 1) Ljung-Box 检验（检验残差自相关）
ljung <- Box.test(residuals(nnet_fit), lag = 20, type = "Ljung-Box")

# 2) 残差自相关图
ggAcf(residuals(nnet_fit), lag.max = 36) +
  ggtitle("ACF of NNETAR Residuals")

# 3) 残差正态性（Shapiro-Wilk）
shap <- shapiro.test(residuals(nnet_fit))

# 输出结果
cat("Ljung-Box Q =", round(ljung$statistic, 2),
    "p =", round(ljung$p.value, 4), "\n")
cat("Shapiro-Wilk W =", round(shap$statistic, 3),
    "p =", round(shap$p.value, 4), "\n")
# ─────────────────────────────────────────
# 1. 重新拟合 NNETAR 模型
# ─────────────────────────────────────────
library(forecast)

# 若要强制用前次结构，可写： nnet_fit <- nnetar(ts_data, p = 11, P = 1, size = 6)
nnet_fit <- nnetar(ts_data)   # 自动选阶，结果一般为 NNAR(11,1,6)[12]

# ─────────────────────────────────────────
# 2. 预测未来 12 个月
# ─────────────────────────────────────────
nn_fc <- forecast(nnet_fit, h = 12)

# ─────────────────────────────────────────
# 3. 计算误差指标（RMSE, MAE, MAPE）
# ─────────────────────────────────────────
pred_df <- data.frame(
  Month    = seq(as.Date("2024-01-01"), by = "month", length.out = 12),
  Forecast = as.numeric(nn_fc$mean),
  Actual   = actual_2024          # 确保已定义：长度 12 的数值向量
)

pred_df$Error <- pred_df$Actual - pred_df$Forecast
pred_df$APE   <- abs(pred_df$Error) / pred_df$Actual * 100

rmse  <- sqrt(mean(pred_df$Error^2))
mae   <- mean(abs(pred_df$Error))
mape  <- mean(pred_df$APE)

cat("RMSE =", round(rmse, 4), "\n")
cat("MAE  =", round(mae, 4), "\n")
cat("MAPE =", round(mape , 2), "%\n")
# 误差计算
rmse <- sqrt(mean(pred_df$Error^2))
mae  <- mean(abs(pred_df$Error))
mape <- mean(pred_df$APE)

# 新增：sMAPE
smape <- mean(2 * abs(pred_df$Error) /
                (abs(pred_df$Actual) + abs(pred_df$Forecast) + 1e-8)) * 100

# 新增：MASE (基于季节 naive，lag=12)
train_vec  <- as.numeric(train_data[[2]])  # 取一维训练向量
mae_naive  <- mean(abs(diff(train_vec, lag = 12)), na.rm = TRUE)
mase       <- mae / mae_naive

# 输出
cat("RMSE  =", round(rmse, 4), "\n")
cat("MAE   =", round(mae, 4), "\n")
cat("MAPE  =", round(mape, 2), "%\n")
cat("sMAPE =", round(smape, 2), "%\n")
cat("MASE  =", round(mase, 4), "\n")

library(forecast)

# ── 1. 手动拟合 NNAR(11,1,6)[12] ─────────────────────────────
nnet_fit <- nnetar(
  ts_data,
  p    = 11,        # 非季节滞后阶数
  P    = 1,         # 季节滞后阶数
  size = 6,         # 隐层神经元个数
  m    = 12,        # 季节周期（月度数据）
  repeats = 20      # 多次随机初始化以提高稳定性
)

# ── 2. 预测未来 12 个月 (2024-01 ~ 2024-12) ──────────────────
nn_fc <- forecast(nnet_fit, h = 12)
data.frame(
  Month = seq(as.Date("2024-01-01"), by = "month", length.out = 12),
  NNETAR_Pred = as.numeric(nn_fc$mean)
)

# ── 3. 计算误差指标 ─────────────────────────────────────────
pred_df <- data.frame(
  Month    = seq(as.Date("2024-01-01"), by = "month", length.out = 12),
  Forecast = as.numeric(nn_fc$mean),
  Actual   = actual_2024
)
pred_df$Error <- pred_df$Actual - pred_df$Forecast
pred_df$APE   <- abs(pred_df$Error) / pred_df$Actual * 100

rmse <- sqrt(mean(pred_df$Error^2))
mae  <- mean(abs(pred_df$Error))
mape <- mean(pred_df$APE)

cat("RMSE =", round(rmse, 4), "\n")
cat("MAE  =", round(mae , 4), "\n")
cat("MAPE =", round(mape, 2), "%\n")

# ── 4. (可选) 保存预测结果 ──────────────────────────────────
# write.csv(pred_df, "NNAR11_1_6_Forecast_2024.csv", row.names = FALSE)
# 1. 加载包并清理同名掩盖
library(forecast)
if (exists("nnetar") && !is.function(nnetar)) rm(nnetar)

# 2. 构造 ts 对象（若尚未完成）
ts_data <- ts(ts_data, start = c(2014, 1), frequency = 12)

# 3. 手动拟合 NNAR(11,1,6)[12]
nnet_fit <- forecast::nnetar(
  ts_data,
  p = 11, P = 1, m = 12,
  size = 6,
  repeats = 20
)

# 4. 预测未来 12 个月
nn_fc <- forecast(nnet_fit, h = 12)

# 5. 误差指标（替换 actual_2024 为你的实际数据向量）
pred_df <- data.frame(
  Forecast = as.numeric(nn_fc$mean),
  Actual   = actual_2024
)
err   <- pred_df$Actual - pred_df$Forecast
rmse  <- sqrt(mean(err^2))
mae   <- mean(abs(err))
mape  <- mean(abs(err) / pred_df$Actual) * 100

cat("RMSE =", round(rmse, 4), "\n")
cat("MAE  =", round(mae, 4), "\n")
cat("MAPE =", round(mape, 2), "%\n")
ts_data <- ts(ts_data, start = c(2014, 1), frequency = 12)
library(forecast)

nnet_fit <- nnetar(
  ts_data,
  p = 11, P = 1, m = 12, size = 6,
  repeats = 20
)
library(forecast)
library(prophet)

y <- as.numeric(ts_data)
n <- length(y)
start_idx <- 60          # 起始窗口长度，按需改
h <- 1

# 容器
e_sarima <- e_ets <- e_nnet <- e_prophet <- rep(NA_real_, n - start_idx - h + 1)

# Prophet 的数据框
dates <- seq(as.Date("2014-01-01"), by="month", length.out=n)
df <- data.frame(ds=dates, y=y)

k <- 1
for(i in start_idx:(n - h)){
  # 训练集
  y_tr <- ts_data[1:i]
  
  # SARIMA
  pred_sarima <- forecast(Arima(y_tr, order=c(2,1,2), seasonal=c(0,1,1)), h=h)$mean[h]
  e_sarima[k]  <- y[i+h] - as.numeric(pred_sarima)
  
  # ETS
  pred_ets <- forecast(ets(y_tr), h=h)$mean[h]
  e_ets[k]  <- y[i+h] - as.numeric(pred_ets)
  
  # NNETAR
  pred_nnet <- forecast(nnetar(y_tr), h=h)$mean[h]
  e_nnet[k]  <- y[i+h] - as.numeric(pred_nnet)
  
  # Prophet
  m <- prophet(
    data.frame(ds=dates[1:i], y=y[1:i]),
    yearly.seasonality=TRUE, weekly.seasonality=FALSE, daily.seasonality=FALSE, holidays=NULL, verbose=FALSE
  )
  future <- make_future_dataframe(m, periods=h, freq="month")
  fc_p   <- predict(m, future)
  pred_p <- fc_p$yhat[i+h]
  e_prophet[k] <- y[i+h] - as.numeric(pred_p)
  
  k <- k + 1
}
