# Supplementary material for: Forecasting multidrug-resistant organisms infection trends in a Chinese tertiary hospital (2014–2024): a comparative study of SARIMA, ETS, Prophet, and NNETAR models
Source: Front Public Health. 2026 Jan 29;14:1687658. doi: 10.3389/fpubh.2026.1687658 (PMC12894405; doi:10.3389/fpubh.2026.1687658)
Supplement: Supplementary file 2 [file Table_1.XLSX]

## Sheet: Sheet1
月份	感染率（%）
2014.01	0.249311
2014.02	0.323577
2014.03	0.369665
2014.04	0.209546
2014.05	0.325989
2014.06	0.315863
2014.07	0.462861
2014.08	0.383766
2014.09	0.390486
2014.1	0.308313
2014.11	0.367342
2014.12	0.338945
2015.01	0.32448
2015.02	0.190996
2015.03	0.300236
2015.04	0.378829
2015.05	0.355872
2015.06	0.307627
2015.07	0.348155
2015.08	0.236455
2015.09	0.385497
2015.1	0.280747
2015.11	0.33624
2015.12	0.343955
2016.01	0.399202
2016.02	0.324112
2016.03	0.238299
2016.04	0.308673
2016.05	0.310939
2016.06	0.318103
2016.07	0.358215
2016.08	0.376994
2016.09	0.235479
2016.1	0.310921
2016.11	0.261756
2016.12	0.297758
2017.01	0.256983
2017.02	0.268471
2017.03	0.250806
2017.04	0.27753
2017.05	0.289936
2017.06	0.342075
2017.07	0.296077
2017.08	0.354836
2017.09	0.357293
2017.1	0.143335
2017.11	0.154503
2017.12	0.310985
2018.01	0.344346
2018.02	0.255556
2018.03	0.302271
2018.04	0.329942
2018.05	0.299966
2018.06	0.30517
2018.07	0.34056
2018.08	0.37227
2018.09	0.281765
2018.1	0.209644
2018.11	0.289711
2018.12	0.283603
2019.01	0.31231
2019.02	0.264335
2019.03	0.158128
2019.04	0.206071
2019.05	0.40307
2019.06	0.51927
2019.07	0.367568
2019.08	0.353996
2019.09	0.300182
2019.1	0.241245
2019.11	0.19773
2019.12	0.250304
2020.01	0.293934
2020.02	0.633789
2020.03	0.495868
2020.04	0.266667
2020.05	0.219338
2020.06	0.26646
2020.07	0.200948
2020.08	0.283442
2020.09	0.212014
2020.1	0.306872
2020.11	0.195665
2020.12	0.242237
2021.01	0.249785
2021.02	0.240118
2021.03	0.143413
2021.04	0.15693
2021.05	0.211775
2021.06	0.196784
2021.07	0.300711
2021.08	0.138921
2021.09	0.166352
2021.1	0.220147
2021.11	0.146252
2021.12	0.182852
2022.01	0.140626
2022.02	0.209005
2022.03	0.186249
2022.04	0.192436
2022.05	0.138017
2022.06	0.136231
2022.07	0.210683
2022.08	0.191548
2022.09	0.174054
2022.1	0.152857
2022.11	0.156645
2022.12	0.247268
2023.01	0.381878
2023.02	0.184794
2023.03	0.147649
2023.04	0.173622
2023.05	0.145182
2023.06	0.200955
2023.07	0.209071
2023.08	0.211653
2023.09	0.304515
2023.1	0.243645
2023.11	0.165837
2023.12	0.117501
2024.01	0.211295
2024.02	0.266059
2024.03	0.176024
2024.04	0.260433
2024.05	0.221962
2024.06	0.143164
2024.07	0.176793
2024.08	0.222363
2024.09	0.232352
2024.1	0.19264
